# Supplementary material for: Precision Preventive Medicine of Relapse in Smoking Cessation: Can MRI Inform the Search of Intermediate Phenotypes?
Source: Biology (Basel). 2021 Dec 27;11(1):35. doi: 10.3390/biology11010035 (PMC8773102; doi:10.3390/biology11010035)
Supplement: Supplementary file 1 [file biology-11-00035-s001.zip]

Archive with 1 entries (1 files):
- biology-1498359-supplementary.pdf
